# Supplementary material for: Nitrogen Signaling Genes and SOC1 Determine the Flowering Time in a Reciprocal Negative Feedback Loop in Chinese Cabbage (Brassica rapa L.) Based on CRISPR/Cas9-Mediated Mutagenesis of Multiple BrSOC1 Homologs
Source: Int J Mol Sci. 2021 Apr 28;22(9):4631. doi: 10.3390/ijms22094631 (PMC8124421; doi:10.3390/ijms22094631)
Supplement: Supplementary file 1 [file ijms-22-04631-s001.zip]

Archive with 2 entries (2 files):
- ijms-1174205 supplementary.v4.xlsx
- ijms-1174205 supplementary.v7.pdf
